# Supplementary material for: Effect of Genetic Diversity in Swine Leukocyte Antigen-DRA Gene on Piglet Diarrhea
Source: Genes (Basel). 2016 Jul 15;7(7):36. doi: 10.3390/genes7070036 (PMC4962006; doi:10.3390/genes7070036)
Supplement: Supplementary file 1 [file genes-07-00036-s001.zip]

Archive with 5 entries (5 files):
- Supplementary file Sequence S2.fas
- Supplementary file Sequence S3.fas
- Supplementary file Sequence S4.fas
- Supplementary file Tables-final-.docx
- Supplementary file Sequence S1.fas
