# Supplementary material for: Effect of Genetic Diversity in Swine Leukocyte Antigen-DRA Gene on Piglet Diarrhea
Source: Genes (Basel). 2016 Jul 15;7(7):36. doi: 10.3390/genes7070036 (PMC4962006; doi:10.3390/genes7070036)
Supplement: Supplementary file 1 [file genes-07-00036-s001.zip › Supplementary file Sequence S2.fas]

>SLA-DRA_A4(Yantai_black_pig)/KM485553
EFEAQTPLPETTENTVCALGLIVALVGIIVGTVLIIKGVRKGNATERR-GPL
>SLA-DRA_B4(Yantai_black_pig)/KM485554
EFEAQTPLPENTENPVCSLGLIVALVGIIVGTVLIIKGVRKGNATEHR-GPL
>SLA-DRA_C4(Yantai_black_pig)/KM487705
EFEAQTPLPETTENTVCALGLIVALVGIIVGTVLIIKGVRKGNATERR-GPL
>SLA-DRA_D4(Yantai_black_pig)/KM487706
EFEARTPLPETTENTVCALGLIVALVGIIVGTVLIIKGVRKGNATERR-GPL
>SLA-DRA_E4(Yantai_black_pig)/KM487707
EFEAQTPLPETTENTVCALGLIVALVGIIVGTVLIIKGVRKGNATEHR-GPL
>SLA-DRA(Hezuo_pig)/FJ905836
EFEAQTPLPETTENTVCALGLIVALVGIIVGTVLIIKGVRKGNATERR-GPL
>HLA-DRA(Human)/NM019111
EFDAPSPLPETTENVVCALGLTVGLVGIIIGTIFIIKGLRKSNAAERR-GPL
>H2-Ea-DRA(Mouse)/NM_010381
EFEEKTLLPETTENVVCALGLFVGLVGIVVGIILIMKGIKKRNVVERRQGAL
>BoLA-DRA(Zebu_callte)/FM986338
EYEAPAPLPETTENAVCALGLIVALVGIIAGTIFIIKGVRKANTVERR-GPL
>BoLA-DRA(Cattle)/D37956
EYEAPAPLPETTENAVCALGLIVALVGIIAGTIFIIKGVRKANTVERR-GPL
>BuLa-DRA(Buffaloes)/DQ016629
EYEAPSPLPETTENAVCALGLIVALVGIIAGTVFIIKGVRKANTAERR-GPL
>CLA-DRA(Goat)/AB008754
EYEAPAPLPETTENAVCALGLIVALVGIIAGTIFIIKGVRKANTVERR-GPL
>Ovar-DRA(Sheep)/M73983
EYEAPAPLPETTENAVCALGLIVALVGIIAGTIFIIKGVRKANTVEGR-GPL
>Mafa-DRA(Macaque)/EF208826
EFDAPSPLPETTENVVCALGLIVGLVGIIVGTVFIIKGVRKSNAAERR-GPL
>ELA-DRA(Equus_caballus)/NM_001284542
EFEAPTPLSETTENVVCGLGLVVGLVGIIVGTIFIIKGVRKGNAVERR-GPL
