# Supplementary material for: Effect of Genetic Diversity in Swine Leukocyte Antigen-DRA Gene on Piglet Diarrhea
Source: Genes (Basel). 2016 Jul 15;7(7):36. doi: 10.3390/genes7070036 (PMC4962006; doi:10.3390/genes7070036)
Supplement: Supplementary file 1 [file genes-07-00036-s001.zip › Supplementary file Sequence S3.fas]

>Yantai_Black_pig/SLA-DRA A1/KR023998
MTILGVPVLRFVITILNLQKSWAIV
>Yantai_Black_pig/SLA-DRA B1/KR023999
MTILGVPVLGFVITILNLQKSWAIV
>Bama_Miniature_Pig/DRA*bm/JQ320286
MTILGVPVLGFVITILNLQKSWAIV
>Banna_mini_Pig/SLA-DRA*bs133/AY191779
MTILGVPVLGFVITILNLQKSWAIV
>Bama_Miniature_Pig/DRA*bm/JQ361659
MTILGVPVLGFVITILNLQKSWAIV
>Hezuo_Pig/SLA-DRA_mRNA/FJ905823
MTILGVPVLGFVITISNLQKSRAIV
>Hezuo_Pig/SLA-DRA_mRNA/FJ905824
MTILGVPVLGFVITILNLQKSWAIV
>Gansu_white_pig/SLA-DRA_mRNA/FJ905835
MTILGVPVLGFVITILNFQKSWAIV
>Gansu_white_pig/SLA-DRA_mRNA/FJ905836
MTILGVPVLGFVITILNLQKSWAIV
>Taihu_Pig/SLA-DRA_mRNA/AY243102
MTILGVPVLGFVITILNLQKSWAIV
>Taihu_Pig/SLA-DRA_mRNA/AY303990
MTILGVPVLGFVITILNLQKSWAIV
>Wuzhishan_Pig/SLA-DRA/AY243106
MTILGVPVLGFVITILNLQKSWAIV
>Meishan_Pig/SLA-DRA*010103/EU432070
MTILGVPVLGFVITILNLQKSWAIV
>Meishan_Pig/SLA-DRA*0201/EU432071
MTILGVPVLGFVITILNLQKSWAIV
>Ningxiang_Pig/SLA-DRA_mRNA/EU728595
MTILGVPVLGFVITILNLQKSWAIV
>Shaziling_pig/SLA-DRA_mRNA/EF143987
MTILGVPVLGFVITILNLQKSWAIV
>NIH_Pig/DRA1*d/AY285928
MTILGVPVLGFVITILNLQKSWAIV
>Westran_pig/DRA1*We1/AY247781
MTILGVPVLGFVITILNLQKSWAIV
>Large_White_Pig/DRA1*LW/AY247783
MTILGVPVLGFVITILNLQKSWAIV
>Sinclair_Pig/DRA1*m17/AY285933
MTILGVPVLGFVITILNLQKSWAIV
>Yucatan_Pig/SLA-DRA1*LW1/AY247782
MTILGVPVLGFVITILNLQKSWAIV
>Crossbred_Pig/SLA-DRA*w04re01/KJ776449
MTILGVPVLGFVITILNLQKSWAIV
>Crossbred_Pig/SLA-DRA*H01(2)/AB215118
MTILGVPVLGFVITILNLQKSWAIV
>Crossbred_Pig/SLA-DRA*x(2)/AB215119
MTILGVPVLGFVITILNLQKSWAIV
>CMS_miniature_Pig/SLA-DRA*0201/EU722916
MTILGVPVLGFVITILNLQKSWAIV
>CMS_miniature_pig/DRA*010101/EU722917
MTILGVPVLGFVITILNLQKSWAIV
>CMS_miniature_Pig/SLA-DRA*020201/EU722918
MTILGVPVLGFVITILNLQKSWAIV
>Korean_native_pig/SLA-DRA*020202/DQ883223
MTILGVPVLGFVITILNLQKSWAIV
>Korean_native_pig/SLA-DRA*010101/DQ883224
MTILGVPVLGFVITILNLQKSWAIV
>Wild_boar/SLA-DRA_mRNA/DQ298395
MTILGVPVLGFVITILNLQKSWAIV
