# Supplementary material for: Effect of Genetic Diversity in Swine Leukocyte Antigen-DRA Gene on Piglet Diarrhea
Source: Genes (Basel). 2016 Jul 15;7(7):36. doi: 10.3390/genes7070036 (PMC4962006; doi:10.3390/genes7070036)
Supplement: Supplementary file 1 [file genes-07-00036-s001.zip › Supplementary file Sequence S4.fas]

>Yantai_Black_pig/SLA-DRA A4/KM485553
EFEAQTPLPETTENTVCALGLIVALVGIIVGTVLIIKGVRKGNATERRGPL
>Yantai_Black_pig/SLA-DRA B4/KM485554
EFEAQTPLPENTENPVCSLGLIVALVGIIVGTVLIIKGVRKGNATEHRGPL
>Yantai_Black_pig/SLA-DRA C4/KM487705
EFEAQTPLPETTENTVCALGLIVALVGIIVGTVLIIKGVRKGNATERRGPL
>Yantai_Black_pig/SLA-DRA D4/KM487706
EFEARTPLPETTENTVCALGLIVALVGIIVGTVLIIKGVRKGNATERRGPL
>Yantai_Black_pig/SLA-DRA E4/KM487707
EFEAQTPLPETTENTVCALGLIVALVGIIVGTVLIIKGVRKGNATEHRGPL
>Wuzhishan_Pig/SLA-DRA/AY243106
EFEAQTPLPETTENTVCALGLIVALVGIIVGTVLIIKGVRKGNATERRGPL
>Yucatan_Pig/SLA-DRA1*LW1/AY247782
EFEAQTPLPETTENTVCALGLIVALVGIIVGTVLIIKGVRKGNATERRGPL
>Wild_boar/SLA-DRA_mRNA/DQ298395
EFEAQTPLPETTENTVCALGLIVALVGIIVGTVLIIKGVRKGNATERRGPL
>Westran_pig/DRA1*We1/AY247781
EFEAQTPLPETTENTVCALGLIVALVGIIVGTVLIIKGVRKGNATERRGPL
>Taihu_Pig/SLA-DRA_mRNA/AY303990
EFEAQTPLPETTENTVCALGLIVALVGIIVGTVLIIKGVRKGNATERRGPL
>Taihu_Pig/SLA-DRA_mRNA/AY243102
EFEAQTPLPETTENTVCALGLIVALVGIIVGTVLIIKGVRKGNATERRGPL
>Sinclair_Pig/DRA1*m17/AY285933
EFEAQTPLPETTENTVCALGLIVALVGIIVGTVLIIKGVRKGNATERRGPL
>Shaziling_pig/SLA-DRA_mRNA/EF143987
EFEAQTPLPETTENTVCALGLIVALVGIIVGTVLIIKGVRKGNATERRGPL
>Ningxiang_Pig/SLA-DRA_mRNA/EU728595
EFEAQTPLPETTENTVCALGLIVALVGIIVGTVLIIKGVRKGNATERRGPL
>NIH_Pig/DRA1*d/AY285928
EFEAQTPLPETTENTVCALGLIVALVGIIVGTVLIIKGVRKGNATERRGPL
>Meishan_Pig/SLA-DRA*0201/EU432071
EFEAQTPLPETTENTVCALGLIVALVGIIVGTVLIIKGVRKGNATEHRGPL
>Meishan_Pig/SLA-DRA*010103/EU432070
EFEAQTPLPETTENTVCALGLIVALVGIIVGTVLIIKGVRKGNATERRGPL
>Large_White_Pig/DRA1*LW/AY247783
EFEAQTPLPETTENTVCALGLIVALVGIIVGTVLIIKGVRKGNATERRGPL
>Korean_native_pig/SLA-DRA*020202/DQ883223
EFEAQTPLPETTENTVCALGLIVALVGIIVGTVLIIKGVRKGNATERRGPL
>Korean_native_pig/SLA-DRA*010101/DQ883224
EFEAQTPLPETTENTVCALGLIVALVGIIVGTVLIIKGVRKGNATERRGPL
>Hezuo_Pig/SLA-DRA_mRNA/FJ905824
EFEAQTPLPETTENTVCALGLIVALVGIIVGTVLIIKGVRKGNATERRGPL
>Hezuo_Pig/SLA-DRA_mRNA/FJ905823
EFEAQTPLPETTENTVCALGLIVALVGIIVGTVLIIKGVRKGNATERRGPL
>Gansu_white_pig/SLA-DRA_mRNA/FJ905836
EFEAQTPLPETTENTVCALGLIVALVGIIVGTVLIIKGVRKGNATERRGPL
>Gansu_white_pig/SLA-DRA_mRNA/FJ905835
EFEAQTPLPETTENTVCALGLIVALVGIIVGTVLIIKGVRKGNATEHRGPL
>Crossbred_Pig/SLA-DRA*x(2)/AB215119
EFEARTPLPETTENTVCALGLIVALVGIIVGTVLIIKGVRKGNATERRGPL
>Crossbred_Pig/SLA-DRA*w04re01/KJ776449
EFEAQTPLPETTENTVCALGLIVALVGIIVGTVLIIKGVRKGNATERRGPL
>Crossbred_Pig/SLA-DRA*H01(2)/AB215118
EFEAQTPLPETTENTVCALGLIVALVGIIVGTVLIIKGVRKGNATERRGPL
>CMS_miniature_Pig/SLA-DRA*020201/EU722918
EFEAQTPLPETTENTVCALGLIVALVGIIVGTVLIIKGVRKGNATERRGPL
>CMS_miniature_Pig/SLA-DRA*0201/EU722916
EFEAQTPLPETTENTVCALGLIVALVGIIVGTVLIIKGVRKGNATEHRGPL
>CMS_miniature_pig/DRA*010101/EU722917
EFEAQTPLPETTENTVCALGLIVPLVGIIVGTVLIIKGVRKGNATERRGPL
>Banna_mini_Pig/SLA-DRA*bs133/AY191779
EFEARTPLPETTENTVCALGLIVALVGIIVGTVLIIKGVRKGNATERRGPL
>Bama_Miniature_Pig/DRA*bm/JQ361659
EFEAQTPLPETTENTVCALGLIVALVGIIVGTVLIIKGVRKGNATERRGPL
>Bama_Miniature_Pig/DRA*bm/JQ320286
EFEAQTPLPETTENTVCALGLIVALVGIIVGTVLIIKGVRKGNATERRGPL
