# Supplementary material for: Effect of Genetic Diversity in Swine Leukocyte Antigen-DRA Gene on Piglet Diarrhea
Source: Genes (Basel). 2016 Jul 15;7(7):36. doi: 10.3390/genes7070036 (PMC4962006; doi:10.3390/genes7070036)
Supplement: Supplementary file 1 [file genes-07-00036-s001.zip › Supplementary file Sequence S1.fas]

>SLA-DRA_B1(Yantai_black_pig)/KR023999
MTILGVPVLGFVIT-ILN-LQKSWAIV
>SLA-DRA_A1(Yantai_black_pig)/KR023998
MTILGVPVLRFVIT-ILN-LQKSWAIV
>SLA-DRA(Hezuo_pig)/FJ905836
MTILGVPVLGFVIT-ILN-LQKSWAIV
>HLA-DRA(Human)/NM019111
MAISGVPVLGFFIIAVLMSAQESWAIK
>H2-Ea-DRA(Mouse)/NM_010381
MATIGALLLRFFFIAVLMSSQKSWAIK
>BoLA-DRA(Zebu_callte)/FM986338
MAITRVPILGLFIT-VLIGLQESWAIK
>BoLA-DRA(Cattle)/D37956
MAITRVPILGLFIT-VLIGLQESWAIK
>BuLa-DRA(Buffaloes)/DQ016629
MAITRVPILGLFIT-VLISLQESWAIK
>CLA-DRA(Goat)/AB008754
MAITRVPILGLFIT-VLISLQELWAIK
>Ovar-DRA(Sheep)/M73983
MAITRVPILGLFIT-VLLSLQESWAIK
>Mafa-DRA(Macaque)/EF208826
MAESGVPVLGFFIIAVLMSAQESWAIK
>ELA-DRA(Equus_caballus)/NM_001284542
MAISGVPMLGLFITAVLMSFQESRAIK
